# Supplementary material for: Background Filtering of Clinical Metagenomic Sequencing with a Library Concentration-Normalized Model
Source: Microbiol Spectr. 2022 Sep 22;10(5):e01779-22. doi: 10.1128/spectrum.01779-22 (PMC9603461; doi:10.1128/spectrum.01779-22)
Supplement: Supplemental file 2 — Table S1. Download spectrum.01779-22-s0002.xlsx, XLSX file, 0.01 MB [file spectrum.01779-22-s0002.xlsx]

## Sheet: Sythetic DNA used in Modeling
Synthetic DNA Sequence (5' to 3')
TTTTTTTATCCCTTTCCCTTTATTTAAAGGGGAAGGGAATATACTTTTCAAGGAAAACAAGACAACAAATTAATTTTTAGTTGATGCGATGCTTATCTGGAAACTAAGACAATCGCTAGTTCTTGCGGTTGCCTTAACGTTGGCGTTTTCGCTACTATTCGGTCTTTGACCTCTTGGTCAAACAATGCCGTCATCGTTGTAAAGGTTCTAGCATCAAGTTTCGTTAACATCCCTATGGAAATAGGTTTTAATGTAAGGAAGAAAGGAAAATTAATTTGTTGACTTGTCATGTATTCTCTAAGTGGTAACGTTGAAAAGTATTTTTGGTCAGTTAGGAACATTTGAGAAAAGTTCTAGTAGTCATATTTCTTAGGACGTTCCTGCGGTATATTATCGGTA…

## Sheet: qPCR Primers
qPCR Primer Name	Target Species	Sequence (5' to3')
A.baumannii-secE-F	Acinetobacter baumannii	TCCAATCCTGTAACGTGTTGCT
A.baumannii-secE-R		CACAAACAAAAAGGAGCCTTGCT
HSV1-F	Human alphaherpesvirus 1	GGCCTGGCTATCCGGAGA
HSV1-R		GCGCAGAGACATCGCGA
HSV2-F	Human alphaherpesvirus 2	AGATATCCTCTTTATCATCAGCACCA
HSV2-R		TTGTGCTGCCAAGGCGA
JCV-VP1-F	JC polyomavirus	AATGCAACAGTGCAATCTCA
JCV-VP1-R		GGCCCAACACCAAATTCATC
VZV-ORF38-F	Varicella-zoster virus	AAGTTCCCCCCGTTCGC
VZV-ORF38-R		GACTTGAAGATGAACTTAATGAAGC
EBV-BamHW1-F	Epstein-Barr virus	GCAGCCGCCCAGTCTCT
EBV-BamHW1-R		ACAGACAGTGCACAGGAGCCT
HHV7-F	Human betaherpesvirus 7	CGGAAGTCACTGGAGTAATGACAA
HHV7-1R		ATGCTTTAAACATCCTTTCTTTCGG
HHV7-2R		CCAATCCTTCCGAAACCGAT
S.hominis-gap-F	Staphylococcus hominis	TAGATGGATCTGAAACAGTAGTAT
S.hominis-gap-R		CCTTCAACAATACCAAATTCGTC
S.hominis-nuc-F	Staphylococcus hominis	TACAGGGCCATTTAAAGACG
S.hominis-nuc-R		GTTTCTGGTGTATCAACACC
X.campestris-acvB-F	Xanthomonas campestris	AACGAATAGCCCACCAAGG
X.campestris-acvB-R		AGATGGACAAAGGCATTGCT
