# Supplementary material for: Background Filtering of Clinical Metagenomic Sequencing with a Library Concentration-Normalized Model
Source: Microbiol Spectr. 2022 Sep 22;10(5):e01779-22. doi: 10.1128/spectrum.01779-22 (PMC9603461; doi:10.1128/spectrum.01779-22)
Supplement: Supplemental file 3 — Table S2. Download spectrum.01779-22-s0003.xlsx, XLSX file, 0.02 MB [file spectrum.01779-22-s0003.xlsx]

## Sheet: Sheet1
Case No.	Sex	Age	Outpatient/Inpatient	Symptoms	Diagnosis	Antibiotic use	Microbiology (Conventional Method)		mNGS Results				Blood routine examination1						Differential cell count of CSF1	CSF biochemistry1
							Culture result	qPCR result5	Sample DNA concentration (ng/μL)	Library concentration (pM)	CleanReads	Pathogen reported after BECLEAN filtering (mNGS Reads count)	WBC(×109 /L)	CRP(mg/L)	PCT(μg/L)	Neutrophil(%)	Lymphocyte(%)	Monocyte (%)	WBC(×106/L)	lactic acid(mmol/L)	glucose(mmol/L)	chlorides(mmol/L)	total protein(g/L)
01	Male	73	Inpatient	mild cognitive impairment	mild cognitive impairment (CNS-infection excluded)	N/A	negative	N/A	Lower Than Detection Limit	9.96238	17579149	mNGS negative, only background detected	6.76	N/A	0.23	60.9	30.3	6.2	2	1.5	3.9	120	0.31
02	Female	39	Inpatient	fever; chill; decreased vision	visual field defects (CNS-infection excluded)	N/A	negative	N/A	Lower Than Detection Limit	22.5359	13682908	mNGS negative, only background detected	6.51	0.55	0.28	50.3	40.4	5	4	1.6	3.1	123	0.42
03	Female	32	Outpatient	N/A	No definitive diagnosis2	N/A	negative	N/A	Lower Than Detection Limit	45.777	21981996	mNGS negative, only background detected	4.53	7	0.39	61.3	28.9	8.4	0	1.6	3.1	115	13.75
04	Male	16	Inpatient	fever; seizures; confusion	Remain undiagnosed at the time of discharge3	ceftazidime, acyclovir, Metronidazole,	negative	N/A	Lower Than Detection Limit	52.1628	22146215	mNGS negative, only background detected	6.83	3	0.21	87.8	9.4	2.5	N/A	N/A	3.8	120	0.23
05	Male	59	Outpatient	N/A	encephalopathy (CNS-infection excluded)	N/A	negative	Acinetobacter baumannii qPCR - (no amplification curve)	Lower Than Detection Limit	69.2423	25076475	Acinetobacter baumannii(435)	14.97	<1	0.2	78.5	14.1	7	6	2	3.2	128	0.33
06	Male	42	Inpatient	somnolence; fatigue	lesions of bilateral thalamus,left occipital and right cerebral peduncle (CNS-infection excluded)	acyclovir,cefuroxime	N/A	N/A(no sample/nucleic acid left)	N/A(no sample/nucleic acid left)	71.2933	19086581	mNGS negative, only background detected	10.86	0.65	0.21	61.6	29.5	6.4	0	1.6	4.1	125	0.53
07	Female	67	Inpatient	dizziness, headache; vomiting; disorders of consciousness	severe pneumonia (CNS-infection excluded)	meropenem, daptomycin, Linezolid, tigecycline, posaconazole, caspofungin, azithromycin	negative	N/A	Lower Than Detection Limit	75.6043	25564031	mNGS negative, only background detected	2.93	N/A	0.09	98.3	1	0.7	N/A	N/A	N/A	N/A	N/A
08	Female	13	Inpatient	intermittent visual impairment of right eye; headache; fever	chronic meningoencephalitis (CNS-infection excluded)	rifampin	negative	N/A	0.196	78.1909	26129966	mNGS negative, only background detected	5.52	N/A	0.28	65.1	24	5.7	2	N/A	2.6	125	0.32
09	Male	70	Outpatient	N/A	Lack of information4 (CNS-infection excluded)	N/A	N/A	N/A(no sample/nucleic acid left)	N/A(no sample/nucleic acid left)	93.0951	51509598	mNGS negative, only background detected	N/A	N/A	ND	ND	ND	ND	N/A	N/A	N/A	N/A	N/A
10	Male	12	Outpatient	N/A	No definitive diagnosis2	N/A	negative	N/A	Lower Than Detection Limit	142.398	20370683	mNGS negative, only background detected	8.94	21	0.24	82.1	9.3	8.3	6	1.4	3	122	0.22
11	Female	67	Inpatient	dizziness, headache; vomiting; disorders of consciousness	severe pneumonia (CNS-infection excluded)	meropenem, daptomycin, Linezolid, tigecycline, posaconazole, caspofungin, azithromycin	negative	N/A	0.151	169.443	21534835	mNGS negative, only background detected	7.25	N/A	0.05	97	1.8	1.2	6	N/A	7.1	145	0.53
12	Male	68	Outpatient	fever; seizures; disorders of consciousness	disorders of consciousness (CNS-infection excluded)	N/A	negative	Staphylococcus hominis qPCR - (no amplification curve)	0.336	260.347	25190307	Staphylococcus hominis (62)	14.35	N/A	0.27	88.6	6.6	4.4	6	1.9	4.3	119	1.39
13	Male	37	Inpatient	low back pain; leg weakness	nerve root-peripheral neuropathy (CNS-infection excluded)	acyclovir, ceftriaxone	negative	N/A(no sample/nucleic acid left)	N/A(no sample/nucleic acid left)	297.808	21322154	mNGS negative, only background detected	2.39	22	0.2	40.3	34.6	13.1	N/A	1.6	2.6	116	1.04
14	Male	59	Outpatient	N/A	disorders of consciousness (CNS-infection excluded)	metronidazole, ceftazidime, piperacillin-tazobactam	negative	N/A	2.38	346.299	25898811	mNGS negative, only background detected	16.79	4	0.26	89.1	6	4.5	0	N/A	4	125	1.02
15	Male	46	Outpatient	headache; cough; nausea	No definitive diagnosis2	acyclovir	negative	N/A	2.84	505.828	21929782	mNGS negative, only background detected	6.08	5	0.26	60.1	32.2	5.8	28	1.7	3.2	122	0.77
16	Male	22	Inpatient	fatigue; slight fever	acquired immunodeficiency syndrome(AIDS); CNS infection	sulfamethoxazole,moxifloxacin, cefmetazole, piperacillin-tazobactam	negative	Epstein-Barr virus qPCR + (Ct=22.08), JC polyomavirus qPCR + (Ct=28.68)	Lower Than Detection Limit	50.6968	23081656	JC polyomavirus(530), Epstein-Barr virus(14)	4.6	6.04	0.32	51.1	20.7	12.6	2	N/A	3	121	0.49
17	Male	76	Inpatient	fatigue; dizziness; vomiting	non-Hodgkin lymphoma (JC virus progressive multifocal leukoencephalopathy)	N/A	N/A	JC polyomavirus qPCR + (Ct=34.09)	Lower Than Detection Limit	70.3591	22137031	JC polyomavirus(5)	2.09	N/A	0.06	56.1	31.2	7.7	0	N/A	2.8	120	0.38
18	Female	16	Inpatient	fever; headache; chill; vomiting	acute disseminating encephalomyelitis; CNS infection	acyclovir	negative	N/A(no sample/nucleic acid left)	N/A(no sample/nucleic acid left)	144.237	25197323	Acinetobacter baumannii(61), Human betaherpesvirus 7(1)	8.59	4.66	0.25	80.9	12.4	4.8	12	1.7	3.3	123	0.39
19	Female	33	Inpatient	vision shaking	Epstein–Barr virus meningoencephalitis; cerebellar ataxia; CNS infection	ganciclovir	negative	Epstein-Barr virus qPCR + (Ct=26.81)	0.225	168.128	22374367	Epstein-Barr virus (36)	8.67	N/A	0.23	47.8	43.2	5	4	1.9	3.1	123	0.29
20	Male	59	Inpatient	fever; vomiting	purulent meningitis; CNS infection	ceftriaxone, acyclovir, Penicillin	Streptococcus suis	NOT tested	15.7	169.437	18922502	Streptococcus suis(5339)	14.55	>160	0.13	92.8	3.7	3.4	6153	N/A	2.5	126	3.67
21	Female	53	Outpatient	extremity weakness	cryptococcal meningitis; CNS infection	N/A	Cryptococcus neoformans	NOT tested	1.655	199.846	26439833	Cryptococcus neoformans var. grubii(32241)	12.18	87	0.07	95.7	2.9	1.1	16	N/A	0.1	117	1.81
22	Female	26	Outpatient	N/A	CNS infection	N/A	negative	Acinetobacter baumannii qPCR + (Ct=30.54)	5.02	399.972	23610414	Acinetobacter baumannii(2050)	N/A	N/A	N/A	N/A	N/A	N/A	106	4.9	1.5	111	1.52
23	Male	39	Outpatient	headache; dizziness; vomiting;	herpes zoster; CNS infection	N/A	N/A	Varicella-zoster virus qPCR + (Ct=30.97)	1.053	469.043	20591301	Varicella-zoster virus(217)	N/A	N/A	N/A	N/A	N/A	N/A	413	4.8	2.7	115	2.06
24	Female	47	Outpatient	N/A	CNS infection	ceftriaxone, acyclovir, moxifloxacin	negative	Human alphaherpesvirus 2 qPCR + (Ct=24.05); Epstein-Barr virus qPCR + (Ct=29.67)	5.66	590.523	22224758	Human alphaherpesvirus 2(89), Epstein-Barr virus(2)	5.32	1.77	0.19	61.8	29.7	7.5	301	N/A	5	121	0.52
25	Female	52	Inpatient	fever; nasal stuffiness, nasal discharge; nausea; disorders of consciousness	herpes simplex virus meningoencephalitis; CNS infection	meropenem, Vancomycin, acyclovir, ceftazidime, ganciclovir, imipenem	negative	Human alphaherpesvirus 1 qPCR + (Ct=27.65); Human betaherpesvirus 7 qPCR -(no amplification curve)	4.45	633.756	26799448	Human alphaherpesvirus 1(43), Human betaherpesvirus 7(1)	6.05	21.5	0.28	71.5	20.3	3.5	32	N/A	2.1	122	1.28
26	Male	35	Inpatient	headache; vomiting; disorders of consciousness; generalized convulsions; tonic seizures	virus meningoencephalitis; CNS infection	acyclovir, ceftazidime, Metronidazole	negative	Human alphaherpesvirus 1 qPCR + (Ct=26.37)	5.12	655.068	25045960	Human alphaherpesvirus 1(16)	8.43	8	0.23	58	35.3	5	395	1.9	2.9	120	0.7
27	Female	22	Inpatient	headache; chill; vomiting	virus meningoencephalitis; CNS infection	acyclovir, meropenem	negative	N/A(no sample/nucleic acid left)	N/A(no sample/nucleic acid left)	766.994	26239687	Staphylococcus capitis(7)	11.42	5	0.44	65.8	27.8	5.9	54	N/A	2.9	118	0.46
28	Male	59	Outpatient	fever; vomiting	CNS infection	sulfamethoxazole, Penicillin	Listeria monocytogenes	Listeria monocytogenesFilmarray +	12.2	825.014	23414309	Listeria monocytogenes(181)	5.74	4	0.12	73.5	19.7	6.8	634	8.2	3.8	114	1.41
Footnote:
1. Red: Higher than normal range; Green: Lower than normal range; Black: Normal range
2. No definitive diagnosis recorded owing to the lack of information for the outpatients; probably CNS-infection excluded
3. The patient improved at discharge without a definitive diagnosis; probably CNS-infection excluded
4. Lack of patient information because the CSF sample was from other hospital; probably CNS-infection excluded
5. If qPCR Ct value≥35 or no amplification curve detected, the result was regarded as negative. Non-template controls were also performed whose Ct ≥35
